# Supplementary material for: Integrative Multi-Omics Analysis Reveals Critical Molecular Networks Linking Intestinal-System Diseases to Colorectal Cancer Progression
Source: Biomedicines. 2024 Nov 21;12(12):2656. doi: 10.3390/biomedicines12122656 (PMC11673540; doi:10.3390/biomedicines12122656)
Supplement: Supplementary file 1 [file biomedicines-12-02656-s001.zip]

Archive with 1 entries (1 files):
- biomedicines-3302161-supplementary.pdf
